# Supplementary material for: Consumer Behavior Concerning Meat Consumption: Evidence from Brazil
Source: Foods. 2023 Jan 1;12(1):188. doi: 10.3390/foods12010188 (PMC9818959; doi:10.3390/foods12010188)
Supplement: Supplementary file 1 [file foods-12-00188-s001.zip]

Archive with 1 entries (1 files):
- foods-2050557-supplementary.pdf
